# Supplementary material for: Necrostatin-1 Alleviates Lung Ischemia-Reperfusion Injury via Inhibiting Necroptosis and Apoptosis of Lung Epithelial Cells
Source: Cells. 2022 Oct 6;11(19):3139. doi: 10.3390/cells11193139 (PMC9563441; doi:10.3390/cells11193139)
Supplement: Supplementary file 1 [file cells-11-03139-s001.zip]

Archive with 1 entries (1 files):
- cells-1871343-supplementary.pdf
